# Supplementary material for: Characterizing Aeromonas spp. as a Potential Sentinel Organism for Antimicrobial Resistance Dissemination in Wastewater and Drinking Water Treatment Systems: A Case Study in the Barcelona Metropolitan Area, Spain
Source: Antibiotics (Basel). 2026 Mar 17;15(3):301. doi: 10.3390/antibiotics15030301 (PMC13024261; doi:10.3390/antibiotics15030301)
Supplement: Supplementary file 1 [file antibiotics-15-00301-s001.zip]

Archive with 1 entries (1 files):
- antibiotics-4193311-supplementary.pdf
